# Supplementary material for: Pharmacological Activation of Potassium Channel Kv11.1 with NS1643 Attenuates Triple Negative Breast Cancer Cell Migration by Promoting the Dephosphorylation of Caveolin-1
Source: Cells. 2022 Aug 8;11(15):2461. doi: 10.3390/cells11152461 (PMC9368491; doi:10.3390/cells11152461)
Supplement: Supplementary file 1 [file cells-11-02461-s001.zip]

Archive with 4 entries (4 files):
- cells-1839545-supplementary.pdf
- Video S1.avi
- Video S2.avi
- Video S3.avi
